# Supplementary material for: Beyond monetary benefits of restoring sight in Vietnam: Evaluating well-being gains from cataract surgery
Source: PLoS One. 2018 Feb 12;13(2):e0192774. doi: 10.1371/journal.pone.0192774 (PMC5809077; doi:10.1371/journal.pone.0192774)
Supplement: S2 File — Anonymized patient data for use in MS Excel. (XLS) [file pone.0192774.s002.xls]

## Sheet: Sheet1
group(PatientName)	wave	A2. Age	A7.1 Reading text in the newspaper 0=yes, very great difficulties 1=yes, great d	A7.2 Recognising faces of people you meet 0=yes, very great difficulties 1=yes,	A7.3 Seeing prices of goods when shopping 0=yes, very great difficulties 1=yes,	A7.4 Seeing to walk on uneven ground 0=yes, very great difficulties 1=yes, great	A7.5 Seeing to do needlework and handicraft 0=yes, very great difficulties 1=yes	A7.6 Reading text on the TV 0=yes, very great difficulties 1=yes, great difficul	A7.7 Seeing to carry out preferred hobby 0=yes, very great difficulties 1=yes, g	A7.8 Does your present vision give you difficulties in any way in your daily lif	A8. Are you satisfied or dissatisfied with your present vision 0=very dissatisfi	A14. What is your occupation? 0=Famers (self-employed) 1=Employees 2=Workers 3=S	A15. What is your monthly income from this task?	B1. In general, how would you rate your overall health now? 0=Excellent 1=very g	B7. In general, how would you rate your overall mental health now? 0=Excellent 1	nervous	calm	downhearted	happy	emotional_wellbeing
1	1	63	yes, great difficulties	yes, great difficulties	yes, very great difficulties	yes, some difficulties	Never done this activity	yes, great difficulties	no, no difficulties	yes, some difficulties	2	Doing nothing	0	good	very good	100	80	100	80	90
1	2	63	no, no difficulties	no, no difficulties	no, no difficulties	no, no difficulties	Never done this activity	no, no difficulties	no, no difficulties	no, no difficulties	3	Doing nothing	0	very good	Excellent	100	100	100	100	100
2	1	50	yes, very great difficulties	yes, very great difficulties	yes, very great difficulties	yes, great difficulties	yes, very great difficulties	yes, very great difficulties	yes, very great difficulties	yes, very great difficulties	0	Workers	5000000	fair	poor	20	20	40	20	25
2	2	50	no, no difficulties	no, no difficulties	no, no difficulties	no, no difficulties	no, no difficulties	no, no difficulties	no, no difficulties	no, no difficulties	3	Workers	5000000	Excellent	Excellent	100	100	100	100	100
3	1	66	yes, very great difficulties	yes, some difficulties	Never done this activity	yes, some difficulties	yes, very great difficulties	yes, great difficulties	yes, great difficulties	yes, very great difficulties	0	Employees	2300000	fair	good	40	0	60	60	40
3	2	66	no, no difficulties	no, no difficulties	Never done this activity	no, no difficulties	no, no difficulties	no, no difficulties	no, no difficulties	no, no difficulties	0	Employees	3000000	good	good	40	20	60	60	45
4	1	53	yes, very great difficulties	yes, very great difficulties	yes, very great difficulties	yes, very great difficulties	Never done this activity	yes, very great difficulties	yes, very great difficulties	yes, very great difficulties	0	Doing nothing	0	fair	fair	60	40	60	20	45
4	2	53	no, no difficulties	no, no difficulties	no, no difficulties	no, no difficulties	Never done this activity	no, no difficulties	no, no difficulties	no, no difficulties	0	Doing nothing	0	very good	fair	60	40	60	20	45
5	1	64	Never done this activity	yes, some difficulties	yes, great difficulties	yes, great difficulties	yes, very great difficulties	yes, very great difficulties	yes, very great difficulties	yes, very great difficulties	1	Housewife/husband	0	poor	fair	40	20	60	20	35
5	2	64	Never done this activity	no, no difficulties	no, no difficulties	no, no difficulties	no, no difficulties	no, no difficulties	no, no difficulties	no, no difficulties	0	Housewife/husband	0	good	good	40	20	60	20	35
6	1	59	yes, great difficulties	yes, very great difficulties	yes, very great difficulties	yes, very great difficulties	Never done this activity	yes, very great difficulties	yes, very great difficulties	yes, very great difficulties	0	Doing nothing	0	poor	poor	0	20	100	40	40
6	2	59	no, no difficulties	no, no difficulties	no, no difficulties	no, no difficulties	Never done this activity	no, no difficulties	no, no difficulties	no, no difficulties	3	Famers (self-employed)	5000000	good	very good	100	100	100	100	100
7	1	62	yes, very great difficulties	yes, very great difficulties	yes, very great difficulties	yes, very great difficulties	Never done this activity	yes, very great difficulties	yes, very great difficulties	yes, very great difficulties	0	Famers (self-employed)	1000000	fair	fair	20	40	60	20	35
7	2	62	no, no difficulties	no, no difficulties	Never done this activity	no, no difficulties	Never done this activity	no, no difficulties	no, no difficulties	no, no difficulties	0	Famers (self-employed)	2000000	good	good	80	20	80	40	55
8	1	50	Never done this activity	yes, great difficulties	yes, great difficulties	yes, very great difficulties	yes, great difficulties	yes, great difficulties	yes, great difficulties	yes, great difficulties	0	Employees	2500000	fair	fair	40	20	60	20	35
8	2	50	Never done this activity	no, no difficulties	no, no difficulties	no, no difficulties	no, no difficulties	no, no difficulties	no, no difficulties	no, no difficulties	1	Doing nothing	0	good	good	40	20	60	20	35
9	1	45	yes, some difficulties	no, no difficulties	yes, some difficulties	yes, some difficulties	Never done this activity	no, no difficulties	Never done this activity	yes, some difficulties	1	Others	3700000	good	very good	60	80	80	80	75
9	2	45	no, no difficulties	no, no difficulties	no, no difficulties	no, no difficulties	Never done this activity	no, no difficulties	Never done this activity	no, no difficulties	2	Others	3700000	very good	Excellent	100	80	100	80	90
10	1	67	yes, very great difficulties	yes, very great difficulties	yes, very great difficulties	yes, very great difficulties	yes, very great difficulties	yes, very great difficulties	yes, very great difficulties	yes, very great difficulties	0	Housewife/husband	0	poor	poor	20	20	20	20	20
10	2	68	yes, great difficulties	yes, great difficulties	yes, great difficulties	yes, great difficulties	yes, great difficulties	yes, great difficulties	yes, great difficulties	yes, great difficulties	1	Housewife/husband	0	fair	poor	20	20	20	20	20
11	1	45	yes, very great difficulties	yes, very great difficulties	yes, very great difficulties	yes, very great difficulties	yes, very great difficulties	yes, great difficulties	yes, great difficulties	yes, very great difficulties	0	Housewife/husband	3700000	poor	poor	20	20	20	20	20
11	2	47	no, no difficulties	no, no difficulties	no, no difficulties	no, no difficulties	no, no difficulties	no, no difficulties	no, no difficulties	no, no difficulties	3	Employees	4000000	very good	very good	100	100	100	80	95
12	1	66	yes, very great difficulties	yes, very great difficulties	yes, very great difficulties	yes, very great difficulties	yes, very great difficulties	yes, very great difficulties	yes, very great difficulties	yes, very great difficulties	0	Housewife/husband	0	poor	poor	40	20	80	20	40
12	2	66	no, no difficulties	no, no difficulties	no, no difficulties	no, no difficulties	no, no difficulties	no, no difficulties	no, no difficulties	no, no difficulties	3	Housewife/husband	0	good	Excellent	100	100	100	100	100
13	1	50	yes, very great difficulties	yes, very great difficulties	yes, very great difficulties	yes, very great difficulties	yes, very great difficulties	yes, very great difficulties	yes, very great difficulties	yes, very great difficulties	0	Famers (self-employed)	3000000	fair	fair	80	40	60	40	55
13	2	51	no, no difficulties	no, no difficulties	no, no difficulties	no, no difficulties	no, no difficulties	no, no difficulties	no, no difficulties	no, no difficulties	3	Famers (self-employed)	3000000	very good	very good	80	80	100	80	85
14	1	50	yes, very great difficulties	yes, very great difficulties	yes, very great difficulties	yes, very great difficulties	yes, very great difficulties	yes, very great difficulties	yes, very great difficulties	yes, very great difficulties	0	Others	2500000	good	poor	20	20	20	20	20
14	2	51	no, no difficulties	no, no difficulties	no, no difficulties	no, no difficulties	no, no difficulties	no, no difficulties	no, no difficulties	no, no difficulties	3	Others	2500000	very good	very good	80	80	80	80	80
15	1	64	Never done this activity	yes, great difficulties	yes, great difficulties	no, no difficulties	Never done this activity	yes, great difficulties	Never done this activity	yes, some difficulties	1	Doing nothing	0	good	good	60	20	100	0	45
15	2	64	no, no difficulties	no, no difficulties	no, no difficulties	no, no difficulties	Never done this activity	no, no difficulties	Never done this activity	no, no difficulties	3	Housewife/husband	0	very good	Excellent	100	100	100	100	100
16	1	50	yes, great difficulties	yes, very great difficulties	yes, some difficulties	yes, some difficulties	yes, very great difficulties	yes, very great difficulties	yes, very great difficulties	yes, great difficulties	0	Famers (self-employed)	2000000	fair	fair	60	40	80	40	55
16	2	50	no, no difficulties	no, no difficulties	no, no difficulties	no, no difficulties	no, no difficulties	no, no difficulties	no, no difficulties	no, no difficulties	0	Famers (self-employed)	2000000	good	good	80	20	80	60	60
17	1	67	yes, great difficulties	yes, great difficulties	yes, great difficulties	yes, great difficulties	yes, great difficulties	yes, very great difficulties	yes, great difficulties	yes, very great difficulties	0	Sellers	2000000	fair	good	80	80	80	80	80
17	2	68	no, no difficulties	no, no difficulties	no, no difficulties	no, no difficulties	no, no difficulties	no, no difficulties	no, no difficulties	no, no difficulties	3	Sellers	4000000	very good	very good	100	80	100	80	90
18	1	63	yes, great difficulties	yes, very great difficulties	yes, very great difficulties	yes, great difficulties	Never done this activity	yes, very great difficulties	yes, very great difficulties	yes, very great difficulties	0	Doing nothing	0	good	good	80	80	100	80	85
18	2	63	no, no difficulties	no, no difficulties	no, no difficulties	no, no difficulties	Never done this activity	no, no difficulties	no, no difficulties	no, no difficulties	3	Doing nothing	0	very good	Excellent	100	100	100	100	100
19	1	59	Never done this activity	no, no difficulties	no, no difficulties	no, no difficulties	Never done this activity	no, no difficulties	Never done this activity	no, no difficulties	1	Service providers	4	good	good	60	80	100	80	80
19	2	59	Never done this activity	no, no difficulties	no, no difficulties	no, no difficulties	Never done this activity	no, no difficulties	Never done this activity	no, no difficulties	2	Service providers	4000000	good	very good	100	80	100	80	90
20	1	24	yes, very great difficulties	yes, very great difficulties	yes, very great difficulties	yes, very great difficulties	yes, very great difficulties	yes, very great difficulties	yes, very great difficulties	yes, very great difficulties	0	Others	2500000	poor	poor	20	0	20	0	10
20	2	24	no, no difficulties	no, no difficulties	no, no difficulties	no, no difficulties	no, no difficulties	no, no difficulties	no, no difficulties	no, no difficulties	3	Employees	3000000	Excellent	very good	100	100	100	80	95
21	1	67	Never done this activity	yes, very great difficulties	yes, very great difficulties	yes, very great difficulties	yes, very great difficulties	yes, very great difficulties	yes, very great difficulties	yes, very great difficulties	0	Doing nothing	0	poor	poor	0	20	20	20	15
21	2	68	Never done this activity	no, no difficulties	no, no difficulties	no, no difficulties	no, no difficulties	no, no difficulties	no, no difficulties	no, no difficulties	3	Doing nothing	0	good	very good	80	80	80	80	80
22	1	75	yes, very great difficulties	yes, very great difficulties	yes, very great difficulties	yes, very great difficulties	yes, very great difficulties	yes, very great difficulties	yes, very great difficulties	yes, very great difficulties	0	Doing nothing	0	poor	good	80	20	80	20	50
22	2	76	no, no difficulties	no, no difficulties	no, no difficulties	no, no difficulties	no, no difficulties	no, no difficulties	no, no difficulties	no, no difficulties	3	Doing nothing	0	fair	good	80	80	80	80	80
23	1	55	yes, very great difficulties	yes, very great difficulties	yes, very great difficulties	yes, great difficulties	yes, very great difficulties	yes, very great difficulties	yes, very great difficulties	yes, very great difficulties	0	Service providers	3000000	good	poor	80	20	80	20	50
23	2	56	no, no difficulties	no, no difficulties	no, no difficulties	no, no difficulties	no, no difficulties	no, no difficulties	no, no difficulties	no, no difficulties	3	Service providers	3000000	very good	good	80	80	80	80	80
24	1	68	yes, great difficulties	yes, great difficulties	yes, great difficulties	yes, great difficulties	yes, very great difficulties	yes, very great difficulties	yes, very great difficulties	yes, very great difficulties	1	Sellers	2000000	fair	very good	60	40	80	20	50
24	2	68	yes, some difficulties	yes, some difficulties	yes, some difficulties	yes, some difficulties	yes, some difficulties	yes, some difficulties	yes, some difficulties	yes, some difficulties	2	Doing nothing	0	poor	poor	40	20	20	20	25
25	1	57	yes, very great difficulties	yes, very great difficulties	yes, very great difficulties	yes, very great difficulties	yes, very great difficulties	yes, very great difficulties	yes, very great difficulties	yes, very great difficulties	0	Housewife/husband	0	poor	poor	0	20	0	20	10
25	2	57	no, no difficulties	no, no difficulties	no, no difficulties	no, no difficulties	yes, some difficulties	no, no difficulties	no, no difficulties	no, no difficulties	3	Housewife/husband	0	fair	good	80	100	100	80	90
26	1	63	yes, great difficulties	yes, great difficulties	yes, great difficulties	yes, very great difficulties	yes, great difficulties	yes, some difficulties	Never done this activity	yes, great difficulties	1	Sellers	1000000	poor	poor	60	40	60	40	50
26	2	63	yes, great difficulties	no, no difficulties	no, no difficulties	no, no difficulties	yes, some difficulties	no, no difficulties	Never done this activity	yes, some difficulties	2	Sellers	2000000	fair	good	60	40	60	40	50
27	1	51	yes, very great difficulties	yes, very great difficulties	yes, very great difficulties	yes, very great difficulties	yes, very great difficulties	yes, very great difficulties	yes, very great difficulties	yes, very great difficulties	0	Housewife/husband	0	poor	poor	0	20	0	40	15
27	2	51	no, no difficulties	no, no difficulties	no, no difficulties	no, no difficulties	no, no difficulties	no, no difficulties	no, no difficulties	no, no difficulties	3	Housewife/husband	0	very good	Excellent	100	100	100	100	100
28	1	65	yes, very great difficulties	yes, very great difficulties	yes, very great difficulties	yes, very great difficulties	yes, very great difficulties	yes, very great difficulties	yes, very great difficulties	yes, very great difficulties	0	Employees	2000000	poor	poor	20	20	0	20	15
28	2	66	no, no difficulties	no, no difficulties	no, no difficulties	no, no difficulties	no, no difficulties	no, no difficulties	no, no difficulties	no, no difficulties	2	Doing nothing	0	good	fair	60	20	20	20	30
29	1	40	yes, very great difficulties	yes, very great difficulties	yes, very great difficulties	yes, very great difficulties	yes, very great difficulties	yes, very great difficulties	yes, very great difficulties	yes, very great difficulties	0	Employees	1000000	poor	poor	0	20	20	20	15
29	2	40	no, no difficulties	no, no difficulties	no, no difficulties	no, no difficulties	no, no difficulties	no, no difficulties	no, no difficulties	no, no difficulties	3	Sellers	2000000	Excellent	Excellent	100	100	100	100	100
30	1	51	Never done this activity	yes, very great difficulties	yes, great difficulties	yes, great difficulties	yes, great difficulties	yes, very great difficulties	yes, very great difficulties	yes, very great difficulties	0	Famers (self-employed)	3000000	poor	fair	0	0	40	20	15
30	2	51	Never done this activity	no, no difficulties	no, no difficulties	no, no difficulties	no, no difficulties	no, no difficulties	no, no difficulties	no, no difficulties	3	Famers (self-employed)	3000000	very good	Excellent	100	100	100	100	100
31	1	64	Never done this activity	yes, some difficulties	Never done this activity	yes, some difficulties	no, no difficulties	yes, some difficulties	Never done this activity	yes, some difficulties	1	Employees	600000	poor	good	100	80	100	80	90
31	2	64	Never done this activity	no, no difficulties	Never done this activity	no, no difficulties	no, no difficulties	no, no difficulties	Never done this activity	no, no difficulties	3	Employees	750000	fair	Excellent	100	100	100	100	100
32	1	57	Never done this activity	yes, great difficulties	yes, great difficulties	yes, great difficulties	yes, great difficulties	yes, great difficulties	yes, great difficulties	yes, very great difficulties	0	Housewife/husband	0	poor	fair	60	40	60	40	50
32	2	58	Never done this activity	yes, some difficulties	yes, some difficulties	yes, some difficulties	yes, some difficulties	yes, some difficulties	yes, some difficulties	yes, some difficulties	1	Doing nothing	0	fair	good	80	80	80	80	80
33	1	65	Never done this activity	yes, great difficulties	Never done this activity	yes, very great difficulties	yes, very great difficulties	yes, very great difficulties	yes, great difficulties	yes, very great difficulties	0	Doing nothing	0	fair	fair	20	20	80	20	35
33	2	65	Never done this activity	no, no difficulties	no, no difficulties	no, no difficulties	no, no difficulties	no, no difficulties	no, no difficulties	no, no difficulties	3	Housewife/husband	0	fair	Excellent	80	100	100	100	95
34	1	62	Never done this activity	yes, great difficulties	Never done this activity	yes, great difficulties	yes, some difficulties	yes, some difficulties	yes, some difficulties	yes, some difficulties	1	Sellers	3000000	poor	fair	60	60	80	40	60
34	2	63	no, no difficulties	no, no difficulties	no, no difficulties	no, no difficulties	no, no difficulties	no, no difficulties	no, no difficulties	no, no difficulties	3	Sellers	3000000	good	very good	100	60	100	60	80
35	1	66	Never done this activity	yes, great difficulties	yes, great difficulties	yes, great difficulties	yes, some difficulties	yes, very great difficulties	yes, very great difficulties	yes, great difficulties	0	Housewife/husband	0	poor	poor	20	20	20	20	20
35	2	66	Never done this activity	no, no difficulties	no, no difficulties	no, no difficulties	yes, some difficulties	no, no difficulties	no, no difficulties	no, no difficulties	1	Housewife/husband	0	good	good	40	40	60	20	40
36	1	46	yes, great difficulties	yes, very great difficulties	Never done this activity	yes, very great difficulties	yes, very great difficulties	yes, very great difficulties	Never done this activity	yes, very great difficulties	0	Doing nothing	0	fair	poor	20	0	20	0	10
36	2	46	no, no difficulties	no, no difficulties	Never done this activity	no, no difficulties	no, no difficulties	no, no difficulties	Never done this activity	no, no difficulties	3	Employees	3500000	good	good	60	60	60	60	60
37	1	66	yes, very great difficulties	yes, great difficulties	Never done this activity	yes, very great difficulties	yes, very great difficulties	yes, great difficulties	yes, great difficulties	yes, very great difficulties	0	Housewife/husband	0	poor	poor	20	20	0	20	15
37	2
38	1	31	Never done this activity	yes, some difficulties	yes, some difficulties	yes, some difficulties	yes, great difficulties	yes, very great difficulties	yes, very great difficulties	yes, very great difficulties	0	Service providers	3000000	fair	fair	20	20	20	20	20
38	2	32	yes, some difficulties	yes, some difficulties	yes, some difficulties	yes, some difficulties	yes, some difficulties	yes, some difficulties	yes, some difficulties	yes, some difficulties	1	Employees	4000000	good	poor	20	20	20	20	20
39	1	52	Never done this activity	yes, very great difficulties	yes, very great difficulties	yes, very great difficulties	Never done this activity	yes, great difficulties	Never done this activity	yes, very great difficulties	0	Doing nothing	0	good	very good	100	80	100	80	90
39	2	52	Never done this activity	no, no difficulties	no, no difficulties	no, no difficulties	Never done this activity	no, no difficulties	no, no difficulties	no, no difficulties	3	Famers (self-employed)	17000000	very good	good	80	80	100	100	90
40	1	71	yes, very great difficulties	yes, very great difficulties	yes, very great difficulties	yes, very great difficulties	yes, very great difficulties	yes, very great difficulties	yes, very great difficulties	yes, very great difficulties	0	Doing nothing	0	poor	poor	20	20	20	20	20
40	2	72	no, no difficulties	no, no difficulties	no, no difficulties	no, no difficulties	no, no difficulties	no, no difficulties	no, no difficulties	no, no difficulties	3	Doing nothing	0	good	good	80	40	100	40	65
41	1	58	Never done this activity	yes, very great difficulties	Never done this activity	yes, great difficulties	Never done this activity	yes, great difficulties	yes, great difficulties	yes, great difficulties	1	Famers (self-employed)	500000	fair	good	80	40	80	20	55
41	2	58	Never done this activity	no, no difficulties	Never done this activity	no, no difficulties	Never done this activity	no, no difficulties	no, no difficulties	no, no difficulties	0	Famers (self-employed)	500000	good	good	80	20	80	40	55
42	1	63	yes, very great difficulties	yes, very great difficulties	Never done this activity	yes, very great difficulties	Never done this activity	yes, very great difficulties	yes, very great difficulties	yes, very great difficulties	0	Doing nothing	0	poor	poor	20	0	60	0	20
42	2	63	yes, great difficulties	no, no difficulties	Never done this activity	yes, great difficulties	Never done this activity	Never done this activity	yes, some difficulties	yes, some difficulties	3	Doing nothing	0	poor	fair	60	40	80	40	55
43	1	47	Never done this activity	yes, very great difficulties	Never done this activity	yes, very great difficulties	Never done this activity	Never done this activity	yes, very great difficulties	yes, very great difficulties	0	Doing nothing	0	poor	poor	0	0	0	0	0
43	2	47	no, no difficulties	no, no difficulties	Never done this activity	no, no difficulties	Never done this activity	Never done this activity	no, no difficulties	no, no difficulties	0	Employees	1000000	fair	fair	60	40	60	20	45
44	1	62	Never done this activity	yes, very great difficulties	yes, very great difficulties	yes, very great difficulties	yes, very great difficulties	Never done this activity	yes, very great difficulties	yes, very great difficulties	0	Doing nothing	0	poor	poor	20	20	40	20	25
44	2	62	Never done this activity	no, no difficulties	Never done this activity	no, no difficulties	no, no difficulties	no, no difficulties	no, no difficulties	no, no difficulties	3	Doing nothing	0	fair	very good	80	80	100	60	80
45	1	53	yes, great difficulties	yes, great difficulties	yes, great difficulties	yes, great difficulties	yes, great difficulties	yes, great difficulties	yes, great difficulties	yes, great difficulties	0	Employees	4000000	fair	good	60	40	80	20	50
45	2	53	no, no difficulties	no, no difficulties	no, no difficulties	no, no difficulties	no, no difficulties	no, no difficulties	no, no difficulties	no, no difficulties	0	Employees	4000000	good	good	60	40	80	20	50
46	1	45	Never done this activity	yes, very great difficulties	yes, very great difficulties	yes, very great difficulties	Never done this activity	yes, very great difficulties	yes, very great difficulties	yes, very great difficulties	0	Employees	4000000	poor	poor	0	20	20	20	15
46	2	46	Never done this activity	yes, some difficulties	yes, some difficulties	yes, some difficulties	Never done this activity	yes, some difficulties	yes, some difficulties	yes, some difficulties	2	Employees	3500000	fair	fair	60	40	60	40	50
47	1	68	yes, very great difficulties	yes, great difficulties	yes, great difficulties	yes, very great difficulties	Never done this activity	yes, great difficulties	yes, great difficulties	yes, great difficulties	0	Doing nothing	0	poor	good	60	20	80	20	45
47	2	68	no, no difficulties	no, no difficulties	no, no difficulties	no, no difficulties	Never done this activity	no, no difficulties	no, no difficulties	no, no difficulties	0	Doing nothing	0	fair	good	80	40	80	20	55
48	1	53	Never done this activity	yes, some difficulties	yes, great difficulties	no, no difficulties	Never done this activity	yes, some difficulties	yes, some difficulties	yes, some difficulties	0	Employees	8	good	good	80	60	80	40	65
48	2	53	Never done this activity	no, no difficulties	no, no difficulties	no, no difficulties	Never done this activity	no, no difficulties	no, no difficulties	no, no difficulties	0	Service providers	8000000	very good	very good	80	60	60	40	60
49	1	61	yes, great difficulties	yes, great difficulties	yes, great difficulties	yes, great difficulties	yes, great difficulties	yes, great difficulties	yes, great difficulties	yes, great difficulties	0	Employees	2500000	poor	fair	60	20	60	20	40
49	2	61	yes, great difficulties	yes, some difficulties	yes, some difficulties	yes, some difficulties	yes, great difficulties	yes, great difficulties	yes, great difficulties	yes, some difficulties	3	Doing nothing	0	poor	poor	0	60	20	20	25
50	1	57	yes, great difficulties	no, no difficulties	no, no difficulties	no, no difficulties	Never done this activity	no, no difficulties	Never done this activity	yes, some difficulties	1	Others	6000000	good	good	60	40	60	40	50
50	2	57	no, no difficulties	no, no difficulties	no, no difficulties	no, no difficulties	Never done this activity	no, no difficulties	Never done this activity	no, no difficulties	3	Others	6000000	very good	very good	100	80	100	80	90
51	1	67	yes, great difficulties	yes, great difficulties	yes, great difficulties	yes, great difficulties	yes, great difficulties	yes, great difficulties	yes, great difficulties	yes, very great difficulties	0	Service providers	4000000	poor	poor	20	20	60	60	40
51	2	68	no, no difficulties	no, no difficulties	no, no difficulties	no, no difficulties	no, no difficulties	no, no difficulties	no, no difficulties	no, no difficulties	2	Housewife/husband	0	very good	fair	60	40	60	40	50
52	1	59	yes, very great difficulties	yes, great difficulties	yes, great difficulties	yes, some difficulties	Never done this activity	yes, very great difficulties	Never done this activity	yes, great difficulties	1	Housewife/husband	0	fair	good	80	80	80	60	75
52	2	59	yes, some difficulties	no, no difficulties	no, no difficulties	no, no difficulties	no, no difficulties	no, no difficulties	Never done this activity	no, no difficulties	3	Employees	4000000	very good	Excellent	100	100	100	100	100
53	1	59	yes, very great difficulties	yes, very great difficulties	yes, great difficulties	yes, great difficulties	yes, very great difficulties	yes, very great difficulties	yes, very great difficulties	yes, very great difficulties	0	Others	650000	fair	fair	20	20	60	40	35
53	2	59	no, no difficulties	no, no difficulties	no, no difficulties	no, no difficulties	no, no difficulties	no, no difficulties	no, no difficulties	no, no difficulties	3	Housewife/husband	0	Excellent	Excellent	100	100	100	100	100
54	1	65	yes, very great difficulties	yes, very great difficulties	yes, very great difficulties	yes, very great difficulties	yes, very great difficulties	yes, very great difficulties	yes, very great difficulties	yes, very great difficulties	0	Service providers	3000000	fair	fair	40	20	40	20	30
54	2	66	no, no difficulties	no, no difficulties	no, no difficulties	no, no difficulties	no, no difficulties	no, no difficulties	no, no difficulties	no, no difficulties	3	Service providers	3000000	good	fair	60	60	100	80	75
55	1	61	yes, very great difficulties	yes, very great difficulties	Never done this activity	yes, very great difficulties	yes, very great difficulties	yes, very great difficulties	yes, very great difficulties	yes, very great difficulties	0	Sellers	3000000	fair	fair	20	20	20	20	20
55	2	61	no, no difficulties	no, no difficulties	Never done this activity	no, no difficulties	no, no difficulties	no, no difficulties	no, no difficulties	no, no difficulties	3	Sellers	3000000	Excellent	very good	100	100	100	100	100
56	1	57	yes, great difficulties	yes, great difficulties	yes, great difficulties	yes, great difficulties	yes, great difficulties	yes, great difficulties	yes, great difficulties	yes, great difficulties	0	Doing nothing	0	poor	poor	20	20	20	20	20
56	2	58	no, no difficulties	no, no difficulties	no, no difficulties	no, no difficulties	no, no difficulties	no, no difficulties	no, no difficulties	no, no difficulties	3	Others	0	very good	good	80	60	100	80	80
57	1	57	yes, very great difficulties	yes, very great difficulties	yes, very great difficulties	yes, very great difficulties	Never done this activity	yes, very great difficulties	yes, very great difficulties	yes, very great difficulties	0	Doing nothing	0	good	very good	0	0	0	0	0
57	2	57	yes, great difficulties	no, no difficulties	no, no difficulties	no, no difficulties	Never done this activity	no, no difficulties	no, no difficulties	no, no difficulties	2	Doing nothing	0	poor	fair	40	20	60	0	30
58	1	39	yes, very great difficulties	yes, very great difficulties	yes, very great difficulties	yes, very great difficulties	yes, very great difficulties	yes, very great difficulties	yes, very great difficulties	yes, very great difficulties	0	Housewife/husband	0	fair	poor	40	40	60	20	40
58	2	39	no, no difficulties	no, no difficulties	no, no difficulties	no, no difficulties	no, no difficulties	no, no difficulties	no, no difficulties	no, no difficulties	3	Sellers	5000000	good	Excellent	100	100	100	100	100
59	1	59	yes, very great difficulties	yes, very great difficulties	yes, very great difficulties	yes, great difficulties	yes, very great difficulties	yes, very great difficulties	yes, very great difficulties	yes, very great difficulties	0	Others	2000000	fair	fair	80	80	80	40	70
59	2	60	no, no difficulties	no, no difficulties	no, no difficulties	no, no difficulties	no, no difficulties	no, no difficulties	no, no difficulties	no, no difficulties	3	Others	2500000	very good	Excellent	100	100	100	100	100
60	1	61	yes, great difficulties	yes, great difficulties	yes, great difficulties	yes, great difficulties	yes, great difficulties	yes, great difficulties	yes, great difficulties	yes, very great difficulties	0	Service providers	15000000	fair	fair	40	80	80	80	70
60	2	62	no, no difficulties	no, no difficulties	no, no difficulties	no, no difficulties	no, no difficulties	no, no difficulties	no, no difficulties	no, no difficulties	3	Service providers	15000000	very good	very good	80	80	100	80	85
61	1	53	Never done this activity	yes, great difficulties	Never done this activity	yes, some difficulties	Never done this activity	yes, some difficulties	Never done this activity	yes, some difficulties	1	Doing nothing	0	poor	fair	80	80	100	80	85
61	2	53	Never done this activity	no, no difficulties	Never done this activity	no, no difficulties	no, no difficulties	no, no difficulties	Never done this activity	no, no difficulties	3	Doing nothing	0	good	good	100	100	100	100	100
62	1	54	yes, great difficulties	yes, great difficulties	Never done this activity	yes, some difficulties	Never done this activity	yes, great difficulties	Never done this activity	yes, great difficulties	1	Doing nothing	1	poor	good	80	80	80	0	60
62	2	54	yes, some difficulties	no, no difficulties	Never done this activity	no, no difficulties	Never done this activity	no, no difficulties	Never done this activity	no, no difficulties	3	Doing nothing	0	fair	very good	80	80	100	20	70
63	1	63	yes, great difficulties	no, no difficulties	no, no difficulties	yes, some difficulties	yes, great difficulties	yes, great difficulties	yes, great difficulties	yes, great difficulties	0	Doing nothing	0	good	good	80	60	80	60	70
63	2	63	no, no difficulties	no, no difficulties	no, no difficulties	no, no difficulties	no, no difficulties	no, no difficulties	no, no difficulties	no, no difficulties	0	Doing nothing	0	good	very good	80	40	80	60	65
64	1	49	yes, great difficulties	yes, great difficulties	yes, great difficulties	yes, some difficulties	Never done this activity	yes, great difficulties	Never done this activity	yes, great difficulties	1	Employees	3000000	good	good	0	20	100	100	55
64	2	49	no, no difficulties	no, no difficulties	no, no difficulties	no, no difficulties	Never done this activity	no, no difficulties	Never done this activity	no, no difficulties	3	Employees	4000000	Excellent	Excellent	100	100	100	80	95
65	1	51	yes, very great difficulties	yes, great difficulties	yes, great difficulties	yes, great difficulties	yes, great difficulties	yes, great difficulties	yes, great difficulties	yes, great difficulties	1	Sellers	4000000	fair	fair	60	40	80	40	55
65	2	52	no, no difficulties	no, no difficulties	no, no difficulties	no, no difficulties	no, no difficulties	no, no difficulties	no, no difficulties	no, no difficulties	3	Sellers	5000000	Excellent	Excellent	100	100	100	100	100
66	1	19	yes, great difficulties	yes, great difficulties	yes, great difficulties	yes, great difficulties	yes, great difficulties	yes, great difficulties	yes, some difficulties	yes, great difficulties	1	Doing nothing	0	poor	fair	60	40	40	20	40
66	2	19	no, no difficulties	no, no difficulties	no, no difficulties	no, no difficulties	no, no difficulties	no, no difficulties	no, no difficulties	no, no difficulties	0	Employees	3000000	Excellent	very good	80	20	60	40	50
67	1	60	yes, very great difficulties	yes, great difficulties	yes, very great difficulties	yes, great difficulties	yes, very great difficulties	yes, very great difficulties	yes, very great difficulties	yes, very great difficulties	0	Housewife/husband	0	poor	poor	0	0	20	20	10
67	2	60	yes, very great difficulties	yes, very great difficulties	yes, very great difficulties	yes, very great difficulties	yes, very great difficulties	yes, very great difficulties	yes, very great difficulties	yes, very great difficulties	0	Doing nothing	0	poor	poor	0	0	0	0	0
68	1	57	yes, some difficulties	no, no difficulties	no, no difficulties	no, no difficulties	Never done this activity	yes, some difficulties	yes, some difficulties	yes, some difficulties	2	Housewife/husband	0	good	good	60	80	100	0	60
68	2	67	no, no difficulties	no, no difficulties	no, no difficulties	no, no difficulties	no, no difficulties	no, no difficulties	no, no difficulties	no, no difficulties	3	Others	10000000	very good	very good	100	80	100	80	90
69	1	41	yes, very great difficulties	yes, very great difficulties	yes, very great difficulties	yes, very great difficulties	yes, very great difficulties	yes, very great difficulties	yes, very great difficulties	yes, very great difficulties	0	Workers	6000000	poor	poor	40	20	40	20	30
69	2	41	no, no difficulties	no, no difficulties	no, no difficulties	no, no difficulties	no, no difficulties	no, no difficulties	no, no difficulties	no, no difficulties	3	Workers	7000000	very good	Excellent	100	100	100	100	100
70	1	56	yes, great difficulties	yes, very great difficulties	yes, very great difficulties	yes, very great difficulties	yes, very great difficulties	yes, very great difficulties	yes, great difficulties	yes, very great difficulties	0	Sellers	3000000	fair	fair	20	40	40	40	35
70	2	56	no, no difficulties	no, no difficulties	no, no difficulties	no, no difficulties	no, no difficulties	no, no difficulties	no, no difficulties	no, no difficulties	3	Sellers	4000000	very good	good	100	100	100	80	95
71	1	58	yes, very great difficulties	yes, very great difficulties	yes, very great difficulties	yes, very great difficulties	yes, great difficulties	yes, great difficulties	yes, very great difficulties	yes, very great difficulties	0	Others	0	fair	fair	0	20	0	40	15
71	2		no, no difficulties	no, no difficulties	no, no difficulties	no, no difficulties	no, no difficulties	no, no difficulties	no, no difficulties	no, no difficulties	3	Housewife/husband	0	very good	good	100	80	100	80	90
72	1	66	Never done this activity	yes, great difficulties	yes, great difficulties	yes, great difficulties	yes, very great difficulties	yes, very great difficulties	yes, great difficulties	yes, great difficulties	1	Sellers	3000000	poor	poor	20	20	20	20	20
72	2	66	Never done this activity	no, no difficulties	Never done this activity	no, no difficulties	Never done this activity	no, no difficulties	no, no difficulties	no, no difficulties	0	Sellers	4000000	good	good	80	0	80	40	50
73	1	50	yes, very great difficulties	yes, very great difficulties	yes, very great difficulties	yes, very great difficulties	yes, very great difficulties	yes, very great difficulties	yes, very great difficulties	yes, very great difficulties	0	Employees	500000	poor	poor	0	0	0	20	5
73	2	50	no, no difficulties	no, no difficulties	no, no difficulties	no, no difficulties	yes, some difficulties	yes, some difficulties	no, no difficulties	no, no difficulties	2	Employees	1000000	fair	good	80	80	100	60	80
74	1	56	yes, great difficulties	yes, great difficulties	yes, some difficulties	yes, great difficulties	Never done this activity	yes, some difficulties	yes, some difficulties	yes, great difficulties	0	Sellers	1500000	poor	fair	60	20	60	20	40
74	2	56	no, no difficulties	no, no difficulties	no, no difficulties	no, no difficulties	Never done this activity	no, no difficulties	no, no difficulties	no, no difficulties	0	Sellers	2000000	fair	fair	60	20	60	20	40
75	1	54	yes, very great difficulties	yes, great difficulties	yes, very great difficulties	yes, great difficulties	yes, very great difficulties	yes, very great difficulties	yes, great difficulties	yes, very great difficulties	0	Doing nothing	0	poor	poor	0	0	40	20	15
75	2	54	yes, some difficulties	yes, some difficulties	yes, some difficulties	no, no difficulties	no, no difficulties	no, no difficulties	no, no difficulties	no, no difficulties	2	Housewife/husband	0	fair	Excellent	100	100	100	80	95
76	1	28	yes, very great difficulties	yes, very great difficulties	yes, very great difficulties	yes, great difficulties	yes, very great difficulties	yes, very great difficulties	yes, very great difficulties	yes, very great difficulties	0	Workers	6000000	fair	poor	20	20	20	20	20
76	2	29	no, no difficulties	no, no difficulties	no, no difficulties	no, no difficulties	no, no difficulties	no, no difficulties	no, no difficulties	no, no difficulties	3	Workers	7000000	Excellent	Excellent	100	100	100	100	100
77	1	64	yes, very great difficulties	yes, some difficulties	yes, great difficulties	yes, great difficulties	yes, great difficulties	yes, great difficulties	yes, great difficulties	yes, great difficulties	1	Sellers	1000000	fair	fair	40	60	100	20	55
77	2	64	no, no difficulties	no, no difficulties	no, no difficulties	no, no difficulties	no, no difficulties	no, no difficulties	no, no difficulties	no, no difficulties	3	Sellers	3000000	good	Excellent	100	80	100	80	90
78	1	39	yes, very great difficulties	yes, very great difficulties	yes, very great difficulties	yes, very great difficulties	yes, very great difficulties	yes, very great difficulties	yes, very great difficulties	yes, very great difficulties	0	Sellers	1500000	good	fair	20	20	20	20	20
78	2	40	no, no difficulties	no, no difficulties	no, no difficulties	no, no difficulties	no, no difficulties	no, no difficulties	no, no difficulties	no, no difficulties	3	Sellers	1500000	very good	fair	60	40	60	40	50
79	1	62	yes, very great difficulties	yes, very great difficulties	yes, very great difficulties	yes, very great difficulties	yes, great difficulties	yes, very great difficulties	yes, very great difficulties	yes, great difficulties	0	Housewife/husband	0	fair	poor	0	0	20	20	10
79	2	62	no, no difficulties	no, no difficulties	no, no difficulties	no, no difficulties	no, no difficulties	no, no difficulties	no, no difficulties	no, no difficulties	3	Housewife/husband	0	good	very good	100	100	100	100	100
80	1	52	yes, great difficulties	yes, some difficulties	yes, great difficulties	yes, some difficulties	yes, very great difficulties	yes, great difficulties	Never done this activity	yes, very great difficulties	1	Others	3500000	poor	good	40	40	80	40	50
80	2	52	yes, some difficulties	yes, some difficulties	yes, some difficulties	yes, some difficulties	yes, great difficulties	yes, some difficulties	Never done this activity	yes, great difficulties	1	Others	6000000	fair	good	60	40	60	40	50
81	1	62	yes, very great difficulties	yes, great difficulties	yes, great difficulties	yes, great difficulties	yes, great difficulties	yes, great difficulties	yes, great difficulties	yes, great difficulties	0	Others	0	poor	poor	20	20	20	20	20
81	2	63	no, no difficulties	no, no difficulties	no, no difficulties	no, no difficulties	no, no difficulties	no, no difficulties	no, no difficulties	no, no difficulties	3	Others	0	very good	very good	80	80	100	60	80
82	1	64	yes, very great difficulties	yes, great difficulties	yes, great difficulties	yes, great difficulties	yes, very great difficulties	yes, great difficulties	yes, great difficulties	yes, very great difficulties	0	Housewife/husband	0	fair	fair	20	20	40	20	25
82	2	64	yes, some difficulties	no, no difficulties	no, no difficulties	no, no difficulties	yes, some difficulties	no, no difficulties	no, no difficulties	no, no difficulties	3	Housewife/husband	0	Excellent	Excellent	100	100	100	100	100
83	1	46	yes, very great difficulties	yes, very great difficulties	yes, very great difficulties	yes, very great difficulties	yes, very great difficulties	yes, very great difficulties	yes, very great difficulties	yes, very great difficulties	0	Employees	3000000	fair	fair	20	20	0	0	10
83	2	46	no, no difficulties	no, no difficulties	no, no difficulties	no, no difficulties	no, no difficulties	no, no difficulties	no, no difficulties	no, no difficulties	0	Employees	3500000	good	good	40	20	60	40	40
